# Supplementary material for: Rotational Dynamics of The Transmembrane Domains Play an Important Role in Peptide Dynamics of Viral Fusion and Ion Channel Forming Proteins—A Molecular Dynamics Simulation Study
Source: Viruses. 2022 Mar 28;14(4):699. doi: 10.3390/v14040699 (PMC9024552; doi:10.3390/v14040699)
Supplement: Supplementary file 1 [file viruses-14-00699-s001.zip]

Archive with 1 entries (1 files):
- viruses-1602999-supplementary.pdf
